# Supplementary material for: Regional-scale monitoring of underwater and dry ground subsidence in high phreatic areas of North China Plain
Source: PLoS One. 2020 Aug 24;15(8):e0237878. doi: 10.1371/journal.pone.0237878 (PMC7444814; doi:10.1371/journal.pone.0237878)
Supplement: S1 File — (ZIP) [file pone.0237878.s001.zip]

Archive with 21 entries (20 files):
- S1 File. Shapefiels of the study area and land use classification/
- S1 File. Shapefiels of the study area and land use classification/xlz.dbf
- S1 File. Shapefiels of the study area and land use classification/xlz.ebb
- S1 File. Shapefiels of the study area and land use classification/xlz.ed1
- S1 File. Shapefiels of the study area and land use classification/xlz.eq1
- S1 File. Shapefiels of the study area and land use classification/xlz.prj
- S1 File. Shapefiels of the study area and land use classification/xlz.sbn
- S1 File. Shapefiels of the study area and land use classification/xlz.sbx
- S1 File. Shapefiels of the study area and land use classification/xlz.shp
- S1 File. Shapefiels of the study area and land use classification/xlz.shp.qtr
- S1 File. Shapefiels of the study area and land use classification/xlz.shp.xml
- S1 File. Shapefiels of the study area and land use classification/xlz.shx
- S1 File. Shapefiels of the study area and land use classification/xlzLanduse2017.dbf
- S1 File. Shapefiels of the study area and land use classification/xlzLanduse2017.prj
- S1 File. Shapefiels of the study area and land use classification/xlzLanduse2017.sbn
- S1 File. Shapefiels of the study area and land use classification/xlzLanduse2017.sbx
- S1 File. Shapefiels of the study area and land use classification/xlzLanduse2017.shp
- S1 File. Shapefiels of the study area and land use classification/xlzLanduse2017.shp.xml
- S1 File. Shapefiels of the study area and land use classification/xlzLanduse2017.shx
- S1 File. Shapefiels of the study area and land use classification/xlz_.dbf
- S1 File. Shapefiels of the study area and land use classification/xlz_.evf
