# Supplementary material for: Regional-scale monitoring of underwater and dry ground subsidence in high phreatic areas of North China Plain
Source: PLoS One. 2020 Aug 24;15(8):e0237878. doi: 10.1371/journal.pone.0237878 (PMC7444814; doi:10.1371/journal.pone.0237878)
Supplement: S1 File — (ZIP) [file pone.0237878.s001.zip › S1 File. Shapefiels of the study area and land use classification/xlz.prj]

PROJCS["WGS_1984_UTM_Zone_50N",GEOGCS["GCS_WGS_1984",DATUM["D_WGS_1984",SPHEROID["WGS_1984",6378137.0,298.257223563]],PRIMEM["Greenwich",0.0],UNIT["Degree",0.017453292519943295]],PROJECTION["Transverse_Mercator"],PARAMETER["False_Easting",500000.0],PARAMETER["False_Northing",0.0],PARAMETER["Central_Meridian",117.0],PARAMETER["Scale_Factor",0.9996],PARAMETER["Latitude_Of_Origin",0.0],UNIT["Meter",1.0]]
