# Supplementary material for: Regional-scale monitoring of underwater and dry ground subsidence in high phreatic areas of North China Plain
Source: PLoS One. 2020 Aug 24;15(8):e0237878. doi: 10.1371/journal.pone.0237878 (PMC7444814; doi:10.1371/journal.pone.0237878)
Supplement: S1 Dataset — (ZIP) [file pone.0237878.s002.zip]

Archive with 44 entries (43 files):
- S2 Dataset. Underwater subsidence data/
- S2 Dataset. Underwater subsidence data/201507.dbf
- S2 Dataset. Underwater subsidence data/201507.prj
- S2 Dataset. Underwater subsidence data/201507.sbn
- S2 Dataset. Underwater subsidence data/201507.sbx
- S2 Dataset. Underwater subsidence data/201507.shp
- S2 Dataset. Underwater subsidence data/201507.shp.qtr
- S2 Dataset. Underwater subsidence data/201507.shx
- S2 Dataset. Underwater subsidence data/20151221shp.dbf
- S2 Dataset. Underwater subsidence data/20151221shp.prj
- S2 Dataset. Underwater subsidence data/20151221shp.sbn
- S2 Dataset. Underwater subsidence data/20151221shp.sbx
- S2 Dataset. Underwater subsidence data/20151221shp.shp
- S2 Dataset. Underwater subsidence data/20151221shp.shp.qtr
- S2 Dataset. Underwater subsidence data/20151221shp.shx
- S2 Dataset. Underwater subsidence data/201609shp.dbf
- S2 Dataset. Underwater subsidence data/201609shp.prj
- S2 Dataset. Underwater subsidence data/201609shp.sbn
- S2 Dataset. Underwater subsidence data/201609shp.sbx
- S2 Dataset. Underwater subsidence data/201609shp.shp
- S2 Dataset. Underwater subsidence data/201609shp.shp.qtr
- S2 Dataset. Underwater subsidence data/201609shp.shx
- S2 Dataset. Underwater subsidence data/20161207.dbf
- S2 Dataset. Underwater subsidence data/20161207.prj
- S2 Dataset. Underwater subsidence data/20161207.sbn
- S2 Dataset. Underwater subsidence data/20161207.sbx
- S2 Dataset. Underwater subsidence data/20161207.shp
- S2 Dataset. Underwater subsidence data/20161207.shp.qtr
- S2 Dataset. Underwater subsidence data/20161207.shx
- S2 Dataset. Underwater subsidence data/2017_15Waterbody.cpg
- S2 Dataset. Underwater subsidence data/2017_15Waterbody.dbf
- S2 Dataset. Underwater subsidence data/2017_15Waterbody.prj
- S2 Dataset. Underwater subsidence data/2017_15Waterbody.sbn
- S2 Dataset. Underwater subsidence data/2017_15Waterbody.sbx
- S2 Dataset. Underwater subsidence data/2017_15Waterbody.shp
- S2 Dataset. Underwater subsidence data/2017_15Waterbody.shp.DESKTOP-45L6UI4.24316.15016.sr.lock
- S2 Dataset. Underwater subsidence data/2017_15Waterbody.shx
- S2 Dataset. Underwater subsidence data/2017shp.dbf
- S2 Dataset. Underwater subsidence data/2017shp.prj
- S2 Dataset. Underwater subsidence data/2017shp.sbn
- S2 Dataset. Underwater subsidence data/2017shp.sbx
- S2 Dataset. Underwater subsidence data/2017shp.shp
- S2 Dataset. Underwater subsidence data/2017shp.shp.qtr
- S2 Dataset. Underwater subsidence data/2017shp.shx
