# Supplementary material for: Regional-scale monitoring of underwater and dry ground subsidence in high phreatic areas of North China Plain
Source: PLoS One. 2020 Aug 24;15(8):e0237878. doi: 10.1371/journal.pone.0237878 (PMC7444814; doi:10.1371/journal.pone.0237878)
Supplement: S2 Dataset — (ZIP) [file pone.0237878.s003.zip]

Archive with 13 entries (12 files):
- S3 Dataset. Dryground subsidence data/
- S3 Dataset. Dryground subsidence data/LevlelingData.cpg
- S3 Dataset. Dryground subsidence data/LevlelingData.dbf
- S3 Dataset. Dryground subsidence data/LevlelingData.prj
- S3 Dataset. Dryground subsidence data/LevlelingData.sbn
- S3 Dataset. Dryground subsidence data/LevlelingData.sbx
- S3 Dataset. Dryground subsidence data/LevlelingData.shp
- S3 Dataset. Dryground subsidence data/LevlelingData.shx
- S3 Dataset. Dryground subsidence data/xinglongzhuangcaijian
- S3 Dataset. Dryground subsidence data/xinglongzhuangcaijian.aux.xml
- S3 Dataset. Dryground subsidence data/xinglongzhuangcaijian.hdr
- S3 Dataset. Dryground subsidence data/xinglongzhuangcaijian.vat.cpg
- S3 Dataset. Dryground subsidence data/xinglongzhuangcaijian.vat.dbf
