# Supplementary material for: Regional-scale monitoring of underwater and dry ground subsidence in high phreatic areas of North China Plain
Source: PLoS One. 2020 Aug 24;15(8):e0237878. doi: 10.1371/journal.pone.0237878 (PMC7444814; doi:10.1371/journal.pone.0237878)
Supplement: S2 Dataset — (ZIP) [file pone.0237878.s003.zip › S3 Dataset. Dryground subsidence data/xinglongzhuangcaijian.aux.xml]

<PAMDataset>
  <Metadata domain="IMAGE_STRUCTURE">
    <MDI key="INTERLEAVE">BAND</MDI>
  </Metadata>
  <Metadata>
    <MDI key="Band_1">ROI Mask (ROI Mask (Band 1:SI_vel_geo): xinglongzhuang:xinglongzhuangslice)</MDI>
  </Metadata>
  <Metadata domain="ENVI">
    <MDI key="bands">1</MDI>
    <MDI key="band_names">{ ROI Mask (ROI Mask (Band 1:SI_vel_geo): xinglongzhuang:xinglongzhuangslice)}</MDI>
    <MDI key="byte_order">0</MDI>
    <MDI key="classes">17</MDI>
    <MDI key="class_lookup">{   0,   0,   0, 124,   0, 255,  52,   0, 255,   0,  24, 255,   0, 101, 255,   0, 177, 255,   0, 254, 255,   0, 255, 179,   0, 255, 103,   0, 255,  22,  55, 255,   0, 132, 255,   0, 208, 255,   0, 255, 225,   0, 255, 149,   0, 255,  72,   0, 255,   5,   0}</MDI>
    <MDI key="class_names">{ Background, -80.102768 to -73.667583, -73.667583 to -67.232399,  -67.232399 to -60.797215, -60.797215 to -54.36203, -54.36203 to -47.926846,  -47.926846 to -41.491661, -41.491661 to -35.056477,  -35.056477 to -28.621292, -28.621292 to -22.186108,  -22.186108 to -15.750923, -15.750923 to -9.315739, -9.315739 to -2.880554,  -2.880554 to 3.55463, 3.55463 to 9.989815, 9.989815 to 16.424999,  16.424999 to 22.860184}</MDI>
    <MDI key="coordinate_system_string">{GEOGCS["GCS_WGS_1984",DATUM["D_WGS_1984",SPHEROID["WGS_1984",6378137.0,298.257223563]],PRIMEM["Greenwich",0.0],UNIT["Degree",0.0174532925199433]]}</MDI>
    <MDI key="data_ignore_value">0</MDI>
    <MDI key="data_type">12</MDI>
    <MDI key="description">{  Applied Mask Result [Thu Oct 04 09:52:07 2018]}</MDI>
    <MDI key="file_type">ENVI Classification</MDI>
    <MDI key="header_offset">0</MDI>
    <MDI key="interleave">bsq</MDI>
    <MDI key="lines">543</MDI>
    <MDI key="samples">518</MDI>
    <MDI key="sensor_type">Unknown</MDI>
    <MDI key="wavelength_units">Unknown</MDI>
  </Metadata>
  <PAMRasterBand band="1">
    <Description>ROI Mask (ROI Mask (Band 1:SI_vel_geo): xinglongzhuang:xinglongzhuangslice)</Description>
    <NoDataValue>0.00000000000000E+00</NoDataValue>
    <Histograms>
      <HistItem>
        <HistMin>-0.5</HistMin>
        <HistMax>16.5</HistMax>
        <BucketCount>17</BucketCount>
        <IncludeOutOfRange>1</IncludeOutOfRange>
        <Approximate>0</Approximate>
        <HistCounts>0|20|32|45|59|65|72|96|126|317|462|2332|14408|13972|971|134|10</HistCounts>
      </HistItem>
    </Histograms>
    <Metadata>
      <MDI key="STATISTICS_COVARIANCES">1.422656386398766</MDI>
      <MDI key="STATISTICS_EXCLUDEDVALUES"></MDI>
      <MDI key="STATISTICS_MAXIMUM">16</MDI>
      <MDI key="STATISTICS_MEAN">12.267534192808</MDI>
      <MDI key="STATISTICS_MINIMUM">1</MDI>
      <MDI key="STATISTICS_SKIPFACTORX">1</MDI>
      <MDI key="STATISTICS_SKIPFACTORY">1</MDI>
      <MDI key="STATISTICS_STDDEV">1.1927516029747</MDI>
    </Metadata>
  </PAMRasterBand>
</PAMDataset>
